# Supplementary material for: Synaptic gradients transform object location to action
Source: Nature. 2023 Jan 4;613(7944):534–42. doi: 10.1038/s41586-022-05562-8 (PMC9849133; doi:10.1038/s41586-022-05562-8)
Supplement: Supplementary file 9 — Source Data Figs. 1–4 and 6 and Extended Data Figs. 1–4, 9, 11 and 12 [file 41586_2022_5562_MOESM9_ESM.xlsx]

## Sheet: Fig. 1c
LC-to-DN input fraction piecharts				LC-to-DN synapse counts
DN.Type	LC_type	LC_fract		LC_type	DN.Type	bodyid	total_LC_DN_syn	LC_output_fract
DNp02	LC4	0.278877		LC4	DNp01	2307027729	2283	0.0442785
DNp02	LC6	0		LC4	DNp02	5813024015	1847	0.0358223
DNp02	LPLC1	0		LC4	DNp03	1565846637	1000	0.0193949
DNp02	LPLC2	0		LC4	DNp04	1405231475	4326	0.0839022
DNp03	LC4	0.151406		LC4	DNp05	1466998977	646	0.0125291
DNp03	LPLC1	0.211094		LC4	DNp06	5813023322	232	0.00449961
DNp04	LC4	0.59892		LC4	DNp11	1281324958	1559	0.0302366
DNp04	LC6	0		LC6	DNp06	5813023322	260	0.0172174
DNp04	LPLC1	0		LPLC1	DNp03	1565846637	1375	0.0379363
DNp04	LPLC2	0.107988		LPLC1	DNp06	5813023322	714	0.0196993
DNp05	LC4	0.184098		LPLC1	DNp11	1281324958	339	0.00935301
DNp05	LC6	0		LPLC2	DNp04	1405231475	780	0.0171515
DNp05	LPLC1	0		LPLC2	DNp05	1466998977	32	0.000703652
DNp05	LPLC2	0.00911941		LPLC2	DNp06	5813023322	765	0.0168217
DNp06	LC4	0.0184478		LPLC2	DNp11	1281324958	18	0.000395804
DNp06	LC6	0.0206743		LPLC2	GF	2307027729	1471	0.032346
DNp06	LPLC1	0.0567748
DNp06	LPLC2	0.059876
DNp11	LC4	0.179679
DNp11	LC6	0
DNp11	LPLC1	0.0388652
DNp11	LPLC2	0.00196056
GF	LC4	0.161398
GF	LC6	0
GF	LPLC1	0
GF	LPLC2	0.103629

## Sheet: Fig. 1e
Empty	DNp11	DNp02	DNp02/04	DNp02/04/06	GF	DNp04	DNp03	DNp05	DNp06
-15.4664	9.58048	-14.344	-92.7978	-48.3834	-44.7391	18.6508	-29.7183	-15.4679	-37.2568
-4.14328	34.9625	-40.0039	-13.8392	-1.85718	-33.1655	-23.8336	0.791516	14.3873	9.53146
7.82273	20.0338	-18.1873	-23.8936	-26.8072	-26.2261	-14.1828	27.2834	-25.4922	-23.753
-9.86365	13.8122	-46.1105	-55.0634	4.2034	-27.1109	-4.85632	1.04382	-17.3782	-38.0435
10.8363	8.16	-26.475	-38.9859	-65.1977	11.2247	-21.9849	-21.4215	-5.57793	-0.0882656
-9.27799	41.0762	-20.1184	-48.03	-14.7492	-19.4062	-13.804	11.7801	-27.14	-39.1004
-3.5108	2.84242	-41.9864	-36.7355	-54.3562	-9.0429	21.4753	-20.1653	-25.8872	-23.4552
-10.8601	0.36378	-47.1632	-13.8797	-7.48249	-6.00037	-9.82694	-6.48604	-12.3977	-6.64385
4.93953	8.52395	-34.7263	-11.6765	-36.3382	-12.7035	-10.2203	-7.99951	-6.38283	-2.53952
-15.9053	27.0282	-7.12433	-31.5865	-40.8107	-23.0557	-12.3767	-27.7579	-27.1801	17.896
0.478696	-0.839931	-10.8711	-48.8306	-38.7397	-15.5363	-5.38034	47.8544	-1.83264	12.9875
-15.137	-0.141773	-31.719	-38.7541	-28.1933	-5.71215	-22.7564	1.29406	-19.0062	-52.0734
-6.78546	30.6915	-37.1867	-93.2383	-7.08842	-2.32418	-1.60997	-27.6806	-6.41194	-24.8473
-5.16936	1.07689	-42.3342	-62.5368	-12.3176	-7.45336	-7.19249	27.8817	8.81777	-55.2505
-18.0218	-1.9485	-62.9774	-25.5955	-36.6895	-22.8643	5.80916	-75.0095	-5.99091	-23.4699
-10.9594	-4.49231	-2.09289	-37.3005	-21.5676	36.4796	-3.34693	-13.6759	6.17428	8.20646
-5.30536	35.111	-17.3855	-36.0034	-38.1562	-10.7132	-0.157726	-16.2989	-28.3264	3.99303
-15.535	48.3128	-1.16159	-14.9137	-35.7626	35.6745	15.6372	2.70901	-0.530649	-16.1757
-5.49794	52.7138	-31.5963	-45.0375	-20.429	-3.77196	34.5035	-38.0947	-8.22756	-5.19514
1.13015	14.4834	-16.3103	-49.4484	-22.3263	-18.5808	14.5466	10.795	-11.337	-3.04457
6.79319	28.8744	-45.9088	-70.5654	-37.655	-4.67919	-1.2865	-23.8864	-20.6034	8.94209
-14.8275	9.11487	-9.62114	-34.8671	-5.36809	-8.96133	-19.633	9.56118	-26.0235	-41.0079
1.46072	-3.68895	-21.244	-53.5587	-18.0194	-2.72157	-2.14349	-25.5269	-29.7407	-11.4113
-3.42322	20.2848	-70.227	-8.55771	-39.38	-30.0212	-39.6186	2.21752	-7.69301	-56.7391
-20.7577	23.1611	-5.18397	-21.5277	-35.7267	-4.46083	8.6919	-22.6264	6.38195	14.2783
-43.1367	-22.2336	8.18452	-45.0693	-32.3507	7.15715	5.51393	-2.6252	-21.0164	-15.777
-54.8926	-6.87202	-45.0695	-57.7729	-42.9248	-33.7831	-6.91251	-31.4545	-3.80126	-26.1671
-42.0649	-2.2753	-50.0657	-50.2058	-19.2764	-13.7403	25.3483	6.29771	-40.5918	-5.72538
-7.31938	-12.956	-37.1379	-2.69309	-8.75106	-4.95646	23.2458	-5.42569	-31.1359	-6.26512
-6.46795	-12.4592	-26.9556	-81.3657	-13.6339	-5.18012	6.68698	-3.01615	-3.63807	0.628077
5.0138	9.57914	-38.3332	-32.8049	-25.7982	9.15869	7.14858	-2.80625	14.3842	2.02348
-0.929247	-5.237	0.529068	-36.1467	-10.8792	1.65321	19.0812	-15.0208	31.0156	-28.3448
-3.97642	45.856	-15.0238	-34.1028	-30.2017	0.392508	-25.1152	-22.4517	4.66042	-12.4122
-3.99032	3.6622	8.4332	-4.01002	-7.51043	1.46106	2.03941	6.97545	-11.5585	-9.96524
-8.18665	7.36748	-12.7637	-19.1432	-60.8653	-14.0871	3.80895	-8.29297	-27.0422	-2.25785
-28.0642	20.3891	-22.8934	-35.833	-41.2616	7.97502	-26.2321	10.7159	-46.1439	-11.8021
9.90052	18.3233	-33.7506	-57.0679	-20.8601	18.0997	3.29796	-0.641525	-21.9034	-6.79271
6.09182	3.63979	-70.6784	-35.8954	-16.4003	-7.30848	12.822	-54.0135	-18.8762	-6.14632
24.3925	21.3879	-21.7214	-81.7229	-18.4321		15.4196	-24.2914	-12.5738	27.3342
-20.5803	-11.4744	-10.3661	-40.512	-19.9945		-17.6822	-36.5276	-21.1192	-27.1265
18.1689	-2.79039	-15.7495	-55.9399	-14.4898		-6.03177	-22.3435	-16.5251	-3.32496
-7.21914	9.68911	-27.5164	-16.9406	-8.30479		-6.04257	-9.90659	7.08427	-10.4663
33.0991	5.05798	2.1117	-16.253	-29.6424		0.233326	-12.3981	-33.7992	8.82776
-18.037	6.85549	-53.2682	-78.2213	-56.6699		-42.392	-13.6648	-18.8658	-32.1445
-4.54272	27.1063	-41.3634	-46.6221	4.12401		-2.72542	-28.762	-11.0345	-29.6957
9.1053	-5.45279	-42.2081	-47.9952	-57.1011		-13.4172	9.46521	15.0321	-11.1833
-36.6292	56.1047	-44.1455	-30.1968	-21.9204		-17.394	-3.99791	-9.19289	-22.0114
7.67857	13.4703	-26.5102	-15.7952	-7.75614		-5.61872	2.69839	-2.84724	-12.7878
-8.74459	39.2068	-13.829	-52.0271	-28.659		-24.1136	3.26014	-14.5109	-18.8849
-14.2029	9.8285	-31.6958	-38.7106	-16.2706		-4.26066	9.14235	-54.1774	-3.78239
-17.7427	-27.5822	-21.0543	31.8713	11.2827		4.56747	-1.01446	8.15475	-26.2733
-49.2669	-3.16475	-60.3684	-68.0315	-18.7776		-13.5646	-26.2487	-5.73888	-14.5557
1.93987	19.8912	-11.0131	-11.2004	-32.3475		-42.8515	-13.0953	-10.2424	-1.69688
-6.35274	22.3713	-42.5726	-62.2804	-21.9429		-14.9024	-20.2502	-5.60056	-41.9682
-7.5564	19.5681	4.30701	-29.6756	-23.3521		-11.4828	-9.12596	-16.9821	-80.3415
-1.90073	-8.8259	-34.0433	-31.925	-13.1391		-12.7485	-3.99843	45.6659	21.6248
5.39458	4.85545	-25.4682	-60.0811	-34.027		17.3141	-8.94614	-21.1494	-12.8012
1.6013	9.60543	4.75446	3.14254	-7.62707		-9.38372	18.2455	2.02816	-30.4886
37.2876	16.1646	-36.1886	-14.5246	1.96317		-24.375	32.0133	8.42388	-24.0722
2.59593	1.42869	-8.63571	-64.506	-34.8189		-2.63447	14.7073	-10.308	-8.58387
-3.69823	4.99181	-49.9371	-21.9653	-50.7281		-4.98057	-1.67558	-19.3027	-3.34415
5.14848	-3.75618	-1.17209	-43.3767	-29.7501		-1.86492	2.15252	-1.79706	-15.8158
0.19045	11.5057	-11.7357	-67.2975	-7.59602		14.2718	-13.7469	20.4012	17.5729
-13.2001	1.49617	-37.1069	-72.2762	-8.49498		-13.3534	12.0924	10.6477	3.13642
2.77701	8.62628	-0.54616	-5.43313	-9.65726		-35.6732	1.38129	-21.6282	35.8399
-20.7352	-25.5029	-16.6603	-21.238	-1.57006		13.9546	1.03109	1.29554	-53.0814
-0.830052	31.8898	-10.0563	-49.1763	-25.2402		-4.59701	43.0377	1.73652	1.3689
-6.41083	27.524	-3.91189	-34.6548	-9.18472		12.6891	10.455	-10.9374	-6.79802
1.48381	17.3978	-34.3247	-34.7125	9.30297		26.9568	-10.7942	-32.536	-7.56701
-2.61075	13.0862	-5.65275	-39.5127	-10.7623		12.893	5.75009	-18.1902	-41.5684
-19.7474	13.9565	-21.6511	-65.7439	-61.1431		-3.15492	-20.2244	-53.8509	-5.47452
2.53085	71.8915	-17.1625	-28.7768	-28.6275		-34.5652	2.35903	2.85667	20.4546
-6.90773	38.9069	12.9677	-66.8237	-11.6008		30.8474	-15.1541	-4.0298	-15.8086
-44.365	58.0891	-41.344	-36.4941	-60.5456		-5.21906	-8.65055	-55.6236	4.56116
-47.6697	22.3536	-24.7937	-33.2862	-42.015		-8.68442	-19.5806	48.7639	-4.92658
3.66495	3.13951	-45.1813	-43.6561	-29.6637		-3.92275	-1.01463	30.7611	16.5017
-2.19518	41.3759	-23.414	-69.9477	-23.239		-7.07534	7.46692	-12.9693	-41.0984
-3.94623	-22.2948	-31.0931	-41.3824	-28.3358		2.66412	9.73372	-8.65367	0.599686
-19.9577	-40.13	-60.0294	-76.3742	-36.2433		0.824414	-18.235	-7.30075	-4.53756
3.66055	21.956	-35.6158	-35.6832	12.5772		-1.11617	-10.8054	-23.6125	-4.37779
7.9531	31.8866	-32.0936	-33.604	-38.4877		-25.8249	-0.50699	-26.0272	-6.67196
-10.8825	20.1792	-38.4919	-37.2756	-28.5134		13.2047	-3.81034	-3.32296	-27.643
-6.4411	0.781109	25.4072	-21.0521	-50.4926		-7.11872	-2.25296	8.86631	-4.60015
8.46788	-10.8108	-30.9277	-60.562	-16.51		14.5547	-8.34195	-5.86932	-1.10144
-8.1859	28.4864	-49.8557	-39.8228	-24.2911		-9.28412	9.15664	-50.7072	4.57408
10.4555	22.6137	-18.7817	11.1974	3.40513		11.6562	4.92023	10.2565	-23.4676
-34.8477	-10.4985	-41.4034	-36.1296	-5.79361		-21.166	-9.6353	34.3283	-36.6144
-14.5332	10.0659	-54.0782	-86.8324			1.76578	-19.6508	0.493512	0.163036
-13.7414	18.5273	-47.5134	-50.7283			-4.09508	8.9897	-10.4367	-27.0074
15.1988	-1.89426	-35.5945	-28.029			-36.3364	3.37879	-18.1626	4.74686
-7.50733	4.30117	-3.586	-29.6887			5.78095	1.3644	-26.5054	-6.25305
4.02786	-9.86677	-54.0675	-36.5144			-33.7299	-27.6554	-0.978133	-1.72143
-22.1241	5.31469	-50.7076	-39.658			-14.7538	24.111	-5.68299	5.13133
-8.11548	-3.21471	-19.4711	-32.4054			-5.68833	-33.3207	26.5378	-64.4862
-15.7027	17.8112	-7.89575	-9.28949			-21.8666	-13.7126	-16.3662	-5.65242
6.49073	12.2632	-42.7657	-31.1243			-6.95023	13.0654	14.1218	5.90876
28.1828	13.4538	-19.0993	-34.572			-20.2312	7.2239	-44.3139	0.946537
-12.2086	-5.14806	-37.7057	-38.8782			-1.92657	-10.0637	-3.59939	-1.71621
3.2205	11.5824	-55.7512	-47.2011			-19.3493	7.60973	-35.5745	11.344
-35.7239	10.0682	-14.8309	-37.3162			-18.4192	-4.08481	-11.0865	-19.0327
30.1787	20.7571	-11.2282	-4.3374			-6.40361	19.6034	-17.6658	10.3396
-24.0932	-0.786106	-26.0012	-42.6204			16.432	-19.739	1.9339	36.9371
-51.0529	12.2653	-1.35439	-22.1624			-13.8875	1.7311	-5.1454	1.76317
15.9545	32.4642	-29.4706	-72.8078			-2.68834	-27.8475	-10.0706	-30.5603
-4.7467	23.4493	-47.4496	0.190935			-33.9514	11.9941	-17.6265	-31.6559
-2.38281	4.42883	-21.108	-7.76669			9.95031	-9.80269	-3.029	51.3826
-28.0359	32.2359	1.93665	-50.9672			19.484	13.7801	-15.8665	-28.793
-20.1538	0.193826	-22.3684	-34.338			-41.204	-6.54176	-20.0032	6.84774
-22.8317	-1.97482	-60.3596	-34.5331			19.6721	20.0233	-25.0139	-27.2337
-47.7561	21.6023	-0.973353	-67.5079			4.29537	13.6305	-13.3607	-6.5109
-46.7368	15.9346	-18.4293	-27.2885			22.415	13.0093	19.7813	-62.7111
-4.68055	16.3539	-6.92705	-50.2595			1.86662	28.0013	-14.4563	-42.0635
-8.76972	-0.62941	-7.04398	-39.7373			2.44186	21.2207	-10.18	-4.03969
-9.48826	-6.05072	-18.4853	-42.4399			2.0911	-12.3915	-21.3693	-22.9936
-0.107725	-0.899601	-62.4836	-23.4322			-2.85687	-3.20704	-25.6382	17.3557
-4.34098	13.7855	-58.7527				9.34487	41.4747	-15.3078	14.4833
-8.11463	19.641	1.53087				-9.00547	6.58749	-10.4955	-23.4711
5.92696	77.368	-22.99				-14.9602	-7.09425	-22.5587	-26.1446
-22.3656	7.69619	-38.3729				-23.3145	-2.75001	7.38909	90.0182
-43.4054	19.7176	-38.4925				-2.86545	35.0467	-2.33541	2.86947
-6.75024	27.8102	-5.44969				-16.0668	-4.2141	-1.01624	-15.5839
3.08416	-6.75732	-10.3071				15.8807	-12.9228	-11.8903	4.107
-8.4107	10.774	-35.1398				-37.4028	-9.83512	-23.8703	-43.0183
-19.8876	39.8619	-25.8282				9.67908	-6.67861	-56.1501	-33.4937
-2.95686	-7.65052	-29.3407				-17.064	-0.747826	2.87124	-0.300644
-12.8302	7.10609	-10.2911				3.48132	17.4722	9.04549	-9.81745
-1.17715	0.0577467	-7.7715				0.847983	-7.08035	2.81408	-6.18701
-57.1432	22.2821	-4.51435				-7.29233	32.0351	-9.32708	35.4012
-40.2145	4.0483	-10.3938				-29.5649	12.6067	20.4095
-4.87469	70.4214	-5.16825				-25.9193	9.19406	15.9602
-19.753	-3.30635	-14.8006				-3.4211	-11.0109	-8.56571
7.53087	38.0029	-1.74784				-29.4298	7.57651	-7.17901
4.9706	1.6139	-38.7156				-16.9995	-29.0956	4.45033
-0.286152	-1.13151	16.8525				-16.3692	10.2499	2.87917
-2.99605	22.608	-19.7687				6.85276	26.8337	-29.3808
-13.9625	35.1359	-35.2059				-2.06074	25.3535	-2.08553
-1.33255	46.1491	-15.4418				-11.6018	-22.607	-14.9494
10.1232	32.4946	-58.1795				11.0118	-15.1638	-14.9405
13.9912	0.196792	-39.7734				0.241888	-17.8556	-23.093
-8.75088	24.6318	-42.3793				-4.21892	-6.89996	-17.8162
-2.0072	6.05348	-45.6042				-33.8777	-49.5297	-18.153
15.4296	17.3547	-33.621				-2.9715	-0.664655	-11.9207
14.4231	12.8088	-53.8163				-2.87074	6.48127	30.9361
10.2675	82.5036	-53.5805				-8.60002	-2.80395	-17.6095
-22.1174	31.1423	-32.9337				-3.43972	4.13344	10.2037
26.4609	14.7359	-3.80449				29.4845	-29.0436	-12.2178
-13.8118	36.4541	-25.9313				-6.63065	-36.5822	10.0404
2.26913	26.1626	-27.2724				16.5708	13.9687	22.0427
-9.02906	4.64219	-30.6629				2.67227	-20.1317	-39.3589
-22.6111	15.3865	-30.8154				-11.9007	-56.6431	-13.9617
8.67269	13.8095	-16.5398				-7.7869	-15.4965	-4.97535
-4.87312	50.5287	-29.7181				2.32049	9.33192	-19.5696
-0.415495	17.9078	-7.72855				-10.8657	7.59913	-37.2388
-4.52911	-16.68	-63.8084				-2.41523	-0.847791	0.687823
5.62027	-35.6147	-35.558				-2.65944	-31.0241	-0.838579
7.16874	64.4692	-61.675				-3.91969	-7.93194	-8.04084
-4.93175	-15.5242	-26.6926				-12.8836	-21.0067	-7.85197
27.8304	54.3596	-20.7988				-7.82521	-1.23329	-9.57183
-20.1505	13.3397	-46.5309				0.959665	-11.8722	-39.5802
-25.1506	-10.9776	-45.0053				-23.9926	-7.47773	-26.3597
-16.1723	18.0526	-27.6578				-26.8828	-0.205876	-13.1271
40.7791	1.96218	-14.1523				-1.54845	13.3714	35.9404
-1.1015	18.8962	-39.5153				16.4703	1.97295	-8.88152
-6.82095	29.6401	-44.7875				-14.5286	-11.6691	-10.0831
27.769	33.9458	-20.2445				0.678789	-1.31231	35.7108
-0.516729	-6.24626	-15.7842				-16.9174	3.64334	-5.50141
-14.2153	-22.6739	-13.8212				-3.15665	-10.9563	10.7677
3.9906	20.1633	1.34126				-10.5668	-0.633493	58.051
-6.35901	17.9491	-67.1006				-17.7863	24.0912	22.1255
-27.9808	0.162467	-34.5631				-7.31164	4.97464	-10.2536
-21.5339	5.50006	-19.393				-0.125865	1.21522	20.0424
-26.3352	1.14576	-17.6107				-7.78892	-10.949	-24.3524
-23.6074	39.0227	-6.28647				2.18395	-26.0548	-25.0982
-5.58195	18.4454	-55.2171				-7.27773	-18.5467	1.21751
14.4203	72.0164	-30.1887				1.25913	-16.2823	-32.8741
-1.86645	22.0465	-7.83837				10.3201	1.79412	-22.3368
-10.6303	6.08162	-38.2435				9.10821	-2.17871	-9.3944
-18.0437	45.4381	-0.439822				-34.8142	2.38403	-8.16172
-17.7799	21.1272	-32.6102				-12.0485	-19.6884	3.40292
-5.39445	44.5179	-9.69587				-8.62441	-28.771	22.8826
1.56879	-3.92779	-53.9272				2.97854	-3.72862	-9.03256
5.846	9.49473	-29.6667				-18.6906	3.63687	-0.518371
1.17013	48.6189	-29.6607				19.0171	-15.4867	13.0867
-27.4576	-0.471913	-52.7913				-3.90886	-18.9623	12.6417
-12.0369	6.16361	-8.79369				-25.6256	33.2234	-13.5722
-9.55048	-16.5981	-54.7817				-1.76547	-17.3396	-7.22581
-31.4882	-5.84464	-3.64403				-6.34854	-17.7301	-1.37594
-5.89941	5.3063	-35.37				-42.712	2.04121	0.288752
-0.915478	-57.5507	-11.5637				-10.6687	-6.67715	-5.82748
5.78692	-28.6243	-86.0844				3.49164	-25.0828	10.3554
-8.42112	20.1947	-36.0966				-4.15724	-11.9168	-3.19818
-3.7195	66.2579	-10.7791				-2.46324	2.39352	-3.1438
-2.19045	38.156	28.6141				-1.93396	-5.50531	-6.13671
3.73077	-4.24726	-18.5673				2.59656	18.3787	1.28512
2.74719	17.3228	-5.89225				1.863	-9.59431	-13.7502
-10.7654	11.1626	-3.16232				2.53788	-18.4138	-30.4242
-10.6376	18.6055	-2.06025				-6.25975	-29.8586	-0.401911
18.0734	-17.9948	-15.4208				-5.09877	-33.3094	7.33893
0.295428	5.81249	-41.5539				-25.4179	-46.659	-11.8665
-29.5313	3.59604	-13.5641				-28.4622	-25.962	-1.4929
15.7952	29.7042	-14.5056				3.57532	-29.7643	-1.82437
3.65677	1.97855	-35.2681				-3.75068	-9.34126	-16.3125
-11.2156	12.4405	-15.3867				1.92213	-16.1093	2.84604
0.133151	9.58583	-41.9367				-2.37781	-10.9416	-0.266563
1.39078	-3.3535	-28.3079				-40.0425	-22.7838	-11.0819
-9.30201	4.33881	-50.1742				-9.17602	14.3952	-17.0793
0.165613	-27.1765	-14.8737				-30.0092	-10.639	-16.9531
29.0569	-6.45089	-29.9461				-13.1379	6.06601	3.17731
26.9158	-16.4092	-44.2074				2.60874	-1.04454	28.9954
-8.26246	18.7423	-64.177				15.8642	-13.9791	-0.119665
-4.79072	-18.6387	-10.391				-3.73466	2.09456	-4.5474
-8.84318	8.24102	-31.161				25.7098	-3.59995	-27.8157
8.94193	7.82948	-23.6994				2.85396	-2.67058	-5.79871
-52.5377	8.26237	-2.58917				9.58929	-1.92128	-35.568
10.05	22.2972	-0.292415				6.07528	-42.6407	0.213929
-7.92513	-1.44746	-3.86426				-6.40769	-1.74313	-1.89816
8.14768	0.11463	-36.3007				6.85853	17.118	-10.3475
-3.31957	9.58819	18.4339				18.7319	17.7443	-10.9234
-3.08522	27.3745	-50.0035				-5.30136	-2.85799	-22.0377
7.36623	1.75863	-46.2446				-23.8542	-23.7043	8.2024
-44.9261	15.5818	-19.9644				-10.2714	-3.99984	7.65311
-29.8628	4.61733	-1.77019				1.229	16.031	58.1701
-9.07754	71.3573	-40.4				-28.7102	-8.65532	-0.978711
-14.031	17.5513	-11.941				-3.93975	-9.57747	8.16538
-6.42993	14.5049	0.0446974				0.832153	6.1323	-23.394
-4.1806	26.3272	12.5824				8.12639	2.57373	-16.749
4.90915	3.34076	-31.5983				-43.0894	2.75937	-12.8226
-11.8458	37.0373	12.2571				0.396684	-24.1549	7.29527
-1.20571	39.7964	-4.58684				-0.856865	-16.6006	-14.3037
16.7627	39.3351	-3.17259				87.9325	0.373397	-2.15913
-13.545	21.5671	12.5973				-60.1878	0.101054	-51.9863
34.2656	25.8102	-13.7313				60.1826	11.869	14.0238
-34.2888	-5.68594	5.94209				2.20053	-2.10526	-17.4118
-1.07464	8.56969	-11.3105				-1.59219	4.02137	0.384872
6.34892	15.4621	-4.4508				-9.67107	10.9615	-10.1807
-9.64244	-5.73869	-29.914				19.5321	-7.99563	0.306567
14.5598	15.0643	-47.4687				-6.80476	2.41176	16.0018
-19.2337	31.6376	-62.6385				17.8022	-14.545	3.35054
5.54388	8.13525	-33.5135				0.300171	2.12221	-8.27391
-3.8736	62.3424	-11.2341				5.70506	-6.98562	0.812584
-26.8392	46.6784	-35.9919				-36.3121	-3.09592	-2.12699
10.8333	16.1812	-27.11				8.69775	17.4197	-12.0102
40.8361	19.6765	-26.7601				-13.5785	-7.82026	-6.56792
-31.6042	31.493	-36.129				4.93555	4.62284	-14.4096
-2.20006	26.7099	-27.5905				-15.7862	-32.7747	4.19919
18.8649	13.3702	-13.0093				7.15481	36.5158	-47.1041
17.6458	15.7974	-23.2238				-20.0318	-43.3461	-9.82975
1.70121	23.8405	-6.1168				-1.69831	-24.8327	-34.613
-22.5159	44.8613	-13.5629				-15.2231	-27.9801	-15.4455
1.15621	21.3221	-19.9121				-24.7547	4.37261	-14.9063
-2.29999	30.8918	-3.22216				2.429	-7.44531	-8.36272
-40.0074	6.59223	-29.3706				0.973807	-1.15774	-24.9448
-27.3185	26.5967	-3.70591				-17.6501	25.1449	-24.8302
7.81021	41.7124	-11.0243				-1.14617	13.238
-3.31565	-15.2929	-13.3792				-7.10249	-6.14854
-17.4954	42.1811	-32.4038				4.18249	-14.9867
16.7848	47.8054	-27.2073				-8.49669	-0.00449806
-31.9022	32.6172	-1.15179				-54.8769	14.0527
7.31906	40.5683	-5.16994				-2.69064
1.33287	44.5962	-45.936				-18.6203
6.8198	49.9845	-49.6984				-0.166924
-10.0941	45.3647	-9.87724				-9.27063
-12.7984	4.26522	-28.9773				-0.98467
-43.7945	17.4764	-25.9515				-13.7029
2.45554	50.723	-33.7744				16.3593
-1.38967	-40.3105	-74.3286				27.7255
-8.7262	15.6728	-27.7981				-1.77112
-15.2398	13.0754	-47.7941				-3.92802
-1.2058	30.3754	-42.9412				-7.64969
-15.0495	10.7054	-4.93158				-7.90634
3.79777	44.7279	-48.8142				-15.051
-32.977	38.1029	-28.6575				-18.4776
-5.07562	3.50286	-4.47636				-20.0272
23.9983	7.04788	-32.7342				12.7909
-26.9686	4.57613	-3.80675				-2.94646
-15.7687	38.6605	13.589				-10.8759
15.8886	29.8573	-38.3064				-13.6554
9.34862	32.0753	-11.5883				-23.9
-7.56149	36.704	-60.9987				-18.2799
-5.67833	12.7115	-25.1956
-9.77167	11.5168	-57.3009
-5.0653	5.57523	-18.278
-14.8386	24.1326	-27.7219
-9.17993	14.0111	-3.2195
-5.87574	34.2733	8.38209
-10.9184	51.611	18.9799
-25.7126	17.2138	-1.27103
13.4798	27.6544	-40.8415
5.76875	40.6352	-5.72736
-0.687032	2.86838
3.76539	22.7782
-19.7355	9.09933
-2.10751	26.7847
-9.70098	27.7568
-9.8612	16.253
-27.2144	3.74907
23.6006	37.6138
-37.9041	45.3306
1.62005	3.57444
-13.1021	60.6495
-11.0697	5.86124
0.0390773	32.3319
-29.4079	19.3891
0.351151	13.3433
-1.28445	8.87589
-18.2355	6.44593
-2.93338	18.2448
-8.01173	34.2442
19.9879	19.2575
-32.7638	4.81086
-9.93571	27.5241
-1.7884	3.59681
-1.33957	51.2725
-2.42636	12.8727
26.5384	43.3079
-2.59016	27.4101
-2.16787	48.5288
-12.6223	55.3615
-0.0164075	-3.10265
13.1697	18.8222
-2.15887	16.2017
-7.09877	48.3084
-8.69438	20.66
-14.9833	38.1723
-4.65327	39.0262
1.99166	28.5025
-10.3032	40.8723
12.2986	-3.08961
-6.66023	0.758304
-5.23246	33.7253
20.3302	-4.26442
36.4612	39.4015
-2.47111	43.7974
17.9595	5.26827
-2.27674	6.20045
-6.43073	-8.75614
13.1226	32.4053
22.6469	21.8919
15.8371	35.5495
12.076	22.3992
9.38492	21.3453
-2.78206	21.8013
1.38963	30.9513
26.2206	23.8538
23.9496	27.3348
-0.995076	31.5842
-9.85355	-1.3375
-22.2802	15.0054
-20.6684	-13.7012
-2.6056	-3.29665
2.17134	24.1871
-24.0898	36.5372
-7.8416	7.32612
-2.59066	25.749
-11.0356	36.1396
13.2311	19.5988
-3.15852	34.3244
-11.058	27.5493
	8.55177
	12.0611
	25.0748
	17.4416
	33.5955
	22.5918
	-9.98537
	40.4721
	0.409014
	-10.6292
	14.7071
	13.9131
	37.1616
	43.8468
	12.7448
	34.572
	48.4183
	71.5918
	38.1717
	33.1491
	33.2253
	49.0432
	-3.46782
	22.1626
	54.6735
	0.301775
	3.75027
	-19.6796
	18.5059
	0.107007
	86.8974
	37.6559
	76.3017
	43.2263
	4.66313
	54.2532
	-10.8624
	70.9943
	3.1895
	48.491
	21.4367
	-19.0628
	-2.07923
	-10.1906
	56.1966
	70.8939
	32.0301
	13.5736
	0.201514
	-3.41377
	11.3554
	6.20796
	21.8156
	-15.9829
	-0.878552
	-7.02305
	17.528
	67.001
	-0.455193
	-3.79613
	5.29081
	31.6664
	4.09461
	60.5491
	24.3484
	32.8132
	11.7969
	-0.939692
	-20.0047
	17.9968
	53.8505
	2.85354
	-1.00475
	4.60152
	50.685
	-12.8442
	-20.5967
	-10.0425
	4.32758
	35.2794
	47.0743
	9.42608
	-6.38821
	26.5532
	-3.32645
	-1.82976
	14.3763
	-5.01522
	40.167
	22.6199
	18.8306
	0.259972
	21.0017
	-5.95127
	0.893235
	12.385
	20.8207
	5.10876
	-4.31279
	-27.2845
	56.2046
	12.0123
	47.1259
	-12.1581
	13.1238
	-1.38266
	-12.2669
	7.33793
	42.5
	19.0121
	14.6208
	35.4462
	1.28889
	23.2323
	-17.2753
	2.34144
	-7.85893
	-31.5599
	0.770325
	6.90095
	35.6206
	57.6902
	-11.5784
	26.1898
	-21.0749
	16.8767
	1.08968
	39.999
	0.041641
	-10.5326
	48.9769
	23.1854
	18.5108
	1.65982
	73.6933
	36.4724
	10.1432
	-1.62719
	59.0869
	-13.4291
	18.9406
	16.9951
	38.9903
	47.4668
	32.3708
	37.5672
	-28.513
	12.1174
	19.779
	7.39364
	0.677453
	10.4838
	8.61685
	-3.24236
	5.85952
	11.9752
	-2.21995
	39.0971
	5.1419
	27.7786
	22.2109
	45.757
	18.5103
	-0.419371
	29.9819
	10.8276
	7.49428
	-0.925144
	20.8641
	56.7426
	36.6311
	16.4073
	-8.20075
	43.4977
	1.72407
	2.92898
	28.4763
	29.5019
	-1.89888
	28.1004
	16.61
	2.91795
	6.00371
	13.1789
	-1.86438
	-2.90318
	18.8776
	-20.4465
	-16.3158
	20.1889
	33.0802
	-0.482078
	31.4923
	25.101
	34.3039
	-3.24854
	52.6757
	4.10046
	-2.24267
	-9.05709
	30.8058
	-1.92775
	-3.22559
	-10.7624
	35.1977
	42.4926
	-14.3531
	23.6438
	24.0885
	43.5794
	32.9819
	1.99836
	-19.3355
	11.5873
	32.0949
	44.1577
	-20.0545
	23.6979
	32.1977
	-15.0376
	28.1864
	-6.64911
	-42.0821
	32.3753
	3.36342
	-15.5672
	-0.310479
	13.259
	-12.0648
	28.8416
	33.3242
	19.4115
	24.0339
	32.052
	-4.01514
	15.0039
	-1.88667
	-36.3628

## Sheet: Fig. 1f
		Empty			DNp11			DNp02			DNp02/04			DNp02/04/06			GF			DNp04			DNp03			DNp05			DNp06
Time		Mean	SD low	SD high	Mean	SD low	SD high	Mean	SD low	SD high	Mean	SD low	SD high	Mean	SD low	SD high	Mean	SD low	SD high	Mean	SD low	SD high	Mean	SD low	SD high	Mean	SD low	SD high	Mean	SD low	SD high
0		0	0	0	0	0	0	0	0	0	0	0	0	0	0	0	0	0	0	0	0	0	0	0	0	0	0	0	0	0	0
1.66667		0.0142298	-0.797177	0.825636	0.0142298	-0.797177	0.825636	0.0142298	-0.797177	0.825636	0.0142298	-0.797177	0.825636	0.0142298	-0.797177	0.825636	0.0892437	-0.649818	0.828305	0.0142298	-0.797177	0.825636	0.0142298	-0.797177	0.825636	0.0142298	-0.797177	0.825636	0.0142298	-0.797177	0.825636
3.33333		0.0213639	-1.56535	1.60808	0.0213639	-1.56535	1.60808	0.0213639	-1.56535	1.60808	0.0213639	-1.56535	1.60808	0.0213639	-1.56535	1.60808	0.186576	-1.2818	1.65495	0.0213639	-1.56535	1.60808	0.0213639	-1.56535	1.60808	0.0213639	-1.56535	1.60808	0.0213639	-1.56535	1.60808
5		0.0187103	-2.30517	2.34259	0.0187103	-2.30517	2.34259	0.0187103	-2.30517	2.34259	0.0187103	-2.30517	2.34259	0.0187103	-2.30517	2.34259	0.282667	-1.89675	2.46209	0.0187103	-2.30517	2.34259	0.0187103	-2.30517	2.34259	0.0187103	-2.30517	2.34259	0.0187103	-2.30517	2.34259
6.66667		0.00323362	-3.01853	3.02499	0.00323362	-3.01853	3.02499	0.00323362	-3.01853	3.02499	0.00323362	-3.01853	3.02499	0.00323362	-3.01853	3.02499	0.376051	-2.51047	3.26257	0.00323362	-3.01853	3.02499	0.00323362	-3.01853	3.02499	0.00323362	-3.01853	3.02499	0.00323362	-3.01853	3.02499
8.33333		-0.0284656	-3.70861	3.65168	-0.0284656	-3.70861	3.65168	-0.0284656	-3.70861	3.65168	-0.0284656	-3.70861	3.65168	-0.0284656	-3.70861	3.65168	0.49388	-3.06118	4.04894	-0.0284656	-3.70861	3.65168	-0.0284656	-3.70861	3.65168	-0.0284656	-3.70861	3.65168	-0.0284656	-3.70861	3.65168
10		-0.0801442	-4.37992	4.21963	-0.0801442	-4.37992	4.21963	-0.0801442	-4.37992	4.21963	-0.0801442	-4.37992	4.21963	-0.0801442	-4.37992	4.21963	0.600796	-3.6272	4.82879	-0.0801442	-4.37992	4.21963	-0.0801442	-4.37992	4.21963	-0.0801442	-4.37992	4.21963	-0.0801442	-4.37992	4.21963
11.6667		-0.155858	-5.03817	4.72645	-0.155858	-5.03817	4.72645	-0.155858	-5.03817	4.72645	-0.155858	-5.03817	4.72645	-0.155858	-5.03817	4.72645	0.711704	-4.31431	5.73772	-0.155858	-5.03817	4.72645	-0.155858	-5.03817	4.72645	-0.155858	-5.03817	4.72645	-0.155858	-5.03817	4.72645
13.3333		-0.259856	-5.69007	5.17036	-0.259856	-5.69007	5.17036	-0.259856	-5.69007	5.17036	-0.259856	-5.69007	5.17036	-0.259856	-5.69007	5.17036	0.654799	-5.05596	6.36556	-0.259856	-5.69007	5.17036	-0.259856	-5.69007	5.17036	-0.259856	-5.69007	5.17036	-0.259856	-5.69007	5.17036
15		-0.396433	-6.34301	5.55014	-0.396433	-6.34301	5.55014	-0.396433	-6.34301	5.55014	-0.396433	-6.34301	5.55014	-0.396433	-6.34301	5.55014	0.945472	-5.52511	7.41606	-0.396433	-6.34301	5.55014	-0.396433	-6.34301	5.55014	-0.396433	-6.34301	5.55014	-0.396433	-6.34301	5.55014
16.6667		-0.569754	-7.00473	5.86522	-0.569754	-7.00473	5.86522	-0.569754	-7.00473	5.86522	-0.569754	-7.00473	5.86522	-0.569754	-7.00473	5.86522	1.06925	-6.07646	8.21495	-0.569754	-7.00473	5.86522	-0.569754	-7.00473	5.86522	-0.569754	-7.00473	5.86522	-0.569754	-7.00473	5.86522
18.3333		-0.803706	-7.70605	6.09864	-0.803706	-7.70605	6.09864	-0.803706	-7.70605	6.09864	-0.803706	-7.70605	6.09864	-0.803706	-7.70605	6.09864	1.04737	-6.55685	8.65159	-0.803706	-7.70605	6.09864	-0.803706	-7.70605	6.09864	-0.803706	-7.70605	6.09864	-0.803706	-7.70605	6.09864
20		-1.06335	-8.40987	6.28316	-1.06335	-8.40987	6.28316	-1.06335	-8.40987	6.28316	-1.06335	-8.40987	6.28316	-1.06335	-8.40987	6.28316	1.29864	-6.93432	9.5316	-1.06335	-8.40987	6.28316	-1.06335	-8.40987	6.28316	-1.06335	-8.40987	6.28316	-1.06335	-8.40987	6.28316
21.6667		-1.36923	-9.14445	6.40599	-1.36923	-9.14445	6.40599	-1.36923	-9.14445	6.40599	-1.36923	-9.14445	6.40599	-1.36923	-9.14445	6.40599	1.12172	-7.4464	9.68984	-1.36923	-9.14445	6.40599	-1.36923	-9.14445	6.40599	-1.36923	-9.14445	6.40599	-1.36923	-9.14445	6.40599
23.3333		-1.73599	-9.93959	6.46761	-1.73599	-9.93959	6.46761	-1.73599	-9.93959	6.46761	-1.73599	-9.93959	6.46761	-1.73599	-9.93959	6.46761	1.33476	-8.11559	10.7851	-1.73599	-9.93959	6.46761	-1.73599	-9.93959	6.46761	-1.73599	-9.93959	6.46761	-1.73599	-9.93959	6.46761
25		-2.13983	-10.7538	6.47415	-2.13983	-10.7538	6.47415	-2.13983	-10.7538	6.47415	-2.13983	-10.7538	6.47415	-2.13983	-10.7538	6.47415	1.08704	-9.14503	11.3191	-2.13983	-10.7538	6.47415	-2.13983	-10.7538	6.47415	-2.13983	-10.7538	6.47415	-2.13983	-10.7538	6.47415
26.6667		-2.59202	-11.6123	6.42827	-2.59202	-11.6123	6.42827	-2.59202	-11.6123	6.42827	-2.59202	-11.6123	6.42827	-2.59202	-11.6123	6.42827	1.143	-9.93513	12.2211	-2.59202	-11.6123	6.42827	-2.59202	-11.6123	6.42827	-2.59202	-11.6123	6.42827	-2.59202	-11.6123	6.42827
28.3333		-3.09113	-12.5159	6.33365	-3.09113	-12.5159	6.33365	-3.09113	-12.5159	6.33365	-3.09113	-12.5159	6.33365	-3.09113	-12.5159	6.33365	0.100267	-10.4219	10.6224	-3.09113	-12.5159	6.33365	-3.09113	-12.5159	6.33365	-3.09113	-12.5159	6.33365	-3.09113	-12.5159	6.33365
30		-3.63468	-13.4632	6.19381	-3.63468	-13.4632	6.19381	-3.63468	-13.4632	6.19381	-3.63468	-13.4632	6.19381	-3.63468	-13.4632	6.19381	-0.0687516	-10.44	10.3025	-3.63468	-13.4632	6.19381	-3.63468	-13.4632	6.19381	-3.63468	-13.4632	6.19381	-3.63468	-13.4632	6.19381
31.6667		-4.23753	-14.4814	6.00632	-4.23753	-14.4814	6.00632	-4.23753	-14.4814	6.00632	-4.23753	-14.4814	6.00632	-4.23753	-14.4814	6.00632	-0.194842	-11.5568	11.1671	-4.23753	-14.4814	6.00632	-4.23753	-14.4814	6.00632	-4.23753	-14.4814	6.00632	-4.23753	-14.4814	6.00632
33.3333		-4.86218	-15.5057	5.78133	-4.86218	-15.5057	5.78133	-4.86218	-15.5057	5.78133	-4.86218	-15.5057	5.78133	-4.86218	-15.5057	5.78133	-0.878437	-11.9911	10.2342	-4.86218	-15.5057	5.78133	-4.86218	-15.5057	5.78133	-4.86218	-15.5057	5.78133	-4.86218	-15.5057	5.78133
35		-5.51906	-16.5581	5.51999	-5.51906	-16.5581	5.51999	-5.51906	-16.5581	5.51999	-5.51906	-16.5581	5.51999	-5.51906	-16.5581	5.51999	-0.560283	-12.0117	10.8911	-5.51906	-16.5581	5.51999	-5.51906	-16.5581	5.51999	-5.51906	-16.5581	5.51999	-5.51906	-16.5581	5.51999
36.6667		-6.2033	-17.6321	5.22551	-6.2033	-17.6321	5.22551	-6.2033	-17.6321	5.22551	-6.2033	-17.6321	5.22551	-6.2033	-17.6321	5.22551	-0.903599	-13.4306	11.6234	-6.2033	-17.6321	5.22551	-6.2033	-17.6321	5.22551	-6.2033	-17.6321	5.22551	-6.2033	-17.6321	5.22551
38.3333		-6.91018	-18.7219	4.90151	-6.91018	-18.7219	4.90151	-6.91018	-18.7219	4.90151	-6.91018	-18.7219	4.90151	-6.91018	-18.7219	4.90151	-0.788873	-13.7185	12.1407	-6.91018	-18.7219	4.90151	-6.91018	-18.7219	4.90151	-6.91018	-18.7219	4.90151	-6.91018	-18.7219	4.90151
40		-7.53349	-19.6157	4.54871	-7.53349	-19.6157	4.54871	-7.53349	-19.6157	4.54871	-7.53349	-19.6157	4.54871	-7.53349	-19.6157	4.54871	-0.840926	-14.0591	12.3772	-7.53349	-19.6157	4.54871	-7.53349	-19.6157	4.54871	-7.53349	-19.6157	4.54871	-7.53349	-19.6157	4.54871
41.6667		-8.26981	-20.7169	4.17732	-8.26981	-20.7169	4.17732	-8.26981	-20.7169	4.17732	-8.26981	-20.7169	4.17732	-8.26981	-20.7169	4.17732	-1.39043	-14.6342	11.8533	-8.26981	-20.7169	4.17732	-8.26981	-20.7169	4.17732	-8.26981	-20.7169	4.17732	-8.26981	-20.7169	4.17732
43.3333		-9.09658	-21.8644	3.67124	-9.09658	-21.8644	3.67124	-9.09658	-21.8644	3.67124	-9.09658	-21.8644	3.67124	-9.09658	-21.8644	3.67124	-1.38266	-14.5426	11.7773	-9.09658	-21.8644	3.67124	-9.09658	-21.8644	3.67124	-9.09658	-21.8644	3.67124	-9.09658	-21.8644	3.67124
45		-9.86183	-22.9969	3.27323	-9.86183	-22.9969	3.27323	-9.86183	-22.9969	3.27323	-9.86183	-22.9969	3.27323	-9.86183	-22.9969	3.27323	-1.66209	-14.7038	11.3796	-9.86183	-22.9969	3.27323	-9.86183	-22.9969	3.27323	-9.86183	-22.9969	3.27323	-9.86183	-22.9969	3.27323
46.6667		-10.6381	-24.1466	2.87046	-10.6381	-24.1466	2.87046	-10.6381	-24.1466	2.87046	-10.6381	-24.1466	2.87046	-10.6381	-24.1466	2.87046	-1.90137	-14.906	11.1033	-10.6381	-24.1466	2.87046	-10.6381	-24.1466	2.87046	-10.6381	-24.1466	2.87046	-10.6381	-24.1466	2.87046
48.3333		-11.4246	-25.3151	2.46587	-11.4246	-25.3151	2.46587	-11.4246	-25.3151	2.46587	-11.4246	-25.3151	2.46587	-11.4246	-25.3151	2.46587	-1.93773	-15.0967	11.2212	-11.4246	-25.3151	2.46587	-11.4246	-25.3151	2.46587	-11.4246	-25.3151	2.46587	-11.4246	-25.3151	2.46587
50		-12.2209	-26.5032	2.06146	-12.2209	-26.5032	2.06146	-12.2209	-26.5032	2.06146	-12.2209	-26.5032	2.06146	-12.2209	-26.5032	2.06146	-1.56515	-14.9987	11.8684	-12.2209	-26.5032	2.06146	-12.2209	-26.5032	2.06146	-12.2209	-26.5032	2.06146	-12.2209	-26.5032	2.06146
51.6667		-13.0265	-27.7113	1.65829	-13.0265	-27.7113	1.65829	-13.0265	-27.7113	1.65829	-13.0265	-27.7113	1.65829	-13.0265	-27.7113	1.65829	-1.67104	-15.3203	11.9782	-13.0265	-27.7113	1.65829	-13.0265	-27.7113	1.65829	-13.0265	-27.7113	1.65829	-13.0265	-27.7113	1.65829
53.3333		-13.8412	-28.9391	1.25659	-13.8412	-28.9391	1.25659	-13.8412	-28.9391	1.25659	-13.8412	-28.9391	1.25659	-13.8412	-28.9391	1.25659	-1.82461	-15.7533	12.1041	-13.8412	-28.9391	1.25659	-13.8412	-28.9391	1.25659	-13.8412	-28.9391	1.25659	-13.8412	-28.9391	1.25659
55		-14.6647	-30.1854	0.855883	-14.6647	-30.1854	0.855883	-14.6647	-30.1854	0.855883	-14.6647	-30.1854	0.855883	-14.6647	-30.1854	0.855883	-2.43223	-16.606	11.7415	-14.6647	-30.1854	0.855883	-14.6647	-30.1854	0.855883	-14.6647	-30.1854	0.855883	-14.6647	-30.1854	0.855883
56.6667		-15.4967	-31.4486	0.455237	-15.4967	-31.4486	0.455237	-15.4967	-31.4486	0.455237	-15.4967	-31.4486	0.455237	-15.4967	-31.4486	0.455237	-2.68352	-17.1657	11.7986	-15.4967	-31.4486	0.455237	-15.4967	-31.4486	0.455237	-15.4967	-31.4486	0.455237	-15.4967	-31.4486	0.455237
58.3333		-16.3366	-32.7265	0.0534001	-16.3366	-32.7265	0.0534001	-16.3366	-32.7265	0.0534001	-16.3366	-32.7265	0.0534001	-16.3366	-32.7265	0.0534001	-2.88291	-17.8349	12.0691	-16.3366	-32.7265	0.0534001	-16.3366	-32.7265	0.0534001	-16.3366	-32.7265	0.0534001	-16.3366	-32.7265	0.0534001
60		-17.1838	-34.0165	-0.351017	-17.1838	-34.0165	-0.351017	-17.1838	-34.0165	-0.351017	-17.1838	-34.0165	-0.351017	-17.1838	-34.0165	-0.351017	-3.21036	-18.4275	12.0068	-17.1838	-34.0165	-0.351017	-17.1838	-34.0165	-0.351017	-17.1838	-34.0165	-0.351017	-17.1838	-34.0165	-0.351017
61.6667		-18.0374	-35.3153	-0.759411	-18.0374	-35.3153	-0.759411	-18.0374	-35.3153	-0.759411	-18.0374	-35.3153	-0.759411	-18.0374	-35.3153	-0.759411	-3.57093	-19.0265	11.8846	-18.0374	-35.3153	-0.759411	-18.0374	-35.3153	-0.759411	-18.0374	-35.3153	-0.759411	-18.0374	-35.3153	-0.759411
63.3333		-18.9863	-36.7177	-1.25487	-18.9863	-36.7177	-1.25487	-18.9863	-36.7177	-1.25487	-18.9863	-36.7177	-1.25487	-18.9863	-36.7177	-1.25487	-4.28494	-20.0321	11.4622	-18.9863	-36.7177	-1.25487	-18.9863	-36.7177	-1.25487	-18.9863	-36.7177	-1.25487	-18.9863	-36.7177	-1.25487
65		-19.8543	-38.0272	-1.68144	-19.8543	-38.0272	-1.68144	-19.8543	-38.0272	-1.68144	-19.8543	-38.0272	-1.68144	-19.8543	-38.0272	-1.68144	-4.69801	-20.6473	11.2513	-19.8543	-38.0272	-1.68144	-19.8543	-38.0272	-1.68144	-19.8543	-38.0272	-1.68144	-19.8543	-38.0272	-1.68144
66.6667		-20.7255	-39.3356	-2.11548	-20.7255	-39.3356	-2.11548	-20.7255	-39.3356	-2.11548	-20.7255	-39.3356	-2.11548	-20.7255	-39.3356	-2.11548	-5.13201	-21.2726	11.0086	-20.7255	-39.3356	-2.11548	-20.7255	-39.3356	-2.11548	-20.7255	-39.3356	-2.11548	-20.7255	-39.3356	-2.11548
68.3333		-21.5984	-40.6395	-2.55734	-21.5984	-40.6395	-2.55734	-21.5984	-40.6395	-2.55734	-21.5984	-40.6395	-2.55734	-21.5984	-40.6395	-2.55734	-5.58378	-21.913	10.7455	-21.5984	-40.6395	-2.55734	-21.5984	-40.6395	-2.55734	-21.5984	-40.6395	-2.55734	-21.5984	-40.6395	-2.55734
70		-22.4714	-41.9359	-3.00693	-22.4714	-41.9359	-3.00693	-22.4714	-41.9359	-3.00693	-22.4714	-41.9359	-3.00693	-22.4714	-41.9359	-3.00693	-6.0512	-22.5752	10.4728	-22.4714	-41.9359	-3.00693	-22.4714	-41.9359	-3.00693	-22.4714	-41.9359	-3.00693	-22.4714	-41.9359	-3.00693
71.6667		-23.3427	-43.2216	-3.46381	-23.3427	-43.2216	-3.46381	-23.3427	-43.2216	-3.46381	-23.3427	-43.2216	-3.46381	-23.3427	-43.2216	-3.46381	-6.53319	-23.2672	10.2008	-23.3427	-43.2216	-3.46381	-23.3427	-43.2216	-3.46381	-23.3427	-43.2216	-3.46381	-23.3427	-43.2216	-3.46381
73.3333		-24.2103	-44.4935	-3.92718	-24.2103	-44.4935	-3.92718	-24.2103	-44.4935	-3.92718	-24.2103	-44.4935	-3.92718	-24.2103	-44.4935	-3.92718	-7.02957	-23.9985	9.93934	-24.2103	-44.4935	-3.92718	-24.2103	-44.4935	-3.92718	-24.2103	-44.4935	-3.92718	-24.2103	-44.4935	-3.92718
75		-25.0719	-45.7479	-4.39578	-25.0719	-45.7479	-4.39578	-25.0719	-45.7479	-4.39578	-25.0719	-45.7479	-4.39578	-25.0719	-45.7479	-4.39578	-7.54091	-24.779	9.69717	-25.0719	-45.7479	-4.39578	-25.0719	-45.7479	-4.39578	-25.0719	-45.7479	-4.39578	-25.0719	-45.7479	-4.39578
76.6667		-25.9246	-46.9812	-4.86794	-25.9246	-46.9812	-4.86794	-25.9246	-46.9812	-4.86794	-25.9246	-46.9812	-4.86794	-25.9246	-46.9812	-4.86794	-9.31239	-25.3157	6.69095	-25.9246	-46.9812	-4.86794	-25.9246	-46.9812	-4.86794	-25.9246	-46.9812	-4.86794	-25.9246	-46.9812	-4.86794
78.3333		-26.7653	-48.1889	-5.34164	-26.7653	-48.1889	-5.34164	-26.7653	-48.1889	-5.34164	-26.7653	-48.1889	-5.34164	-26.7653	-48.1889	-5.34164	-9.85121	-26.2785	6.5761	-26.7653	-48.1889	-5.34164	-26.7653	-48.1889	-5.34164	-26.7653	-48.1889	-5.34164	-26.7653	-48.1889	-5.34164
80		-27.5904	-49.3663	-5.81448	-27.5904	-49.3663	-5.81448	-27.5904	-49.3663	-5.81448	-27.5904	-49.3663	-5.81448	-27.5904	-49.3663	-5.81448	-10.4167	-27.3028	6.46934	-27.5904	-49.3663	-5.81448	-27.5904	-49.3663	-5.81448	-27.5904	-49.3663	-5.81448	-27.5904	-49.3663	-5.81448
81.6667		-28.3961	-50.5084	-6.28377	-28.3961	-50.5084	-6.28377	-28.3961	-50.5084	-6.28377	-28.3961	-50.5084	-6.28377	-28.3961	-50.5084	-6.28377	-11.0112	-28.3908	6.36847	-28.3961	-50.5084	-6.28377	-28.3961	-50.5084	-6.28377	-28.3961	-50.5084	-6.28377	-28.3961	-50.5084	-6.28377
83.3333		-29.1782	-51.6099	-6.74651	-29.1782	-51.6099	-6.74651	-29.1782	-51.6099	-6.74651	-29.1782	-51.6099	-6.74651	-29.1782	-51.6099	-6.74651	-11.6358	-29.5413	6.26959	-29.1782	-51.6099	-6.74651	-29.1782	-51.6099	-6.74651	-29.1782	-51.6099	-6.74651	-29.1782	-51.6099	-6.74651
85		-29.9326	-52.6659	-7.19941	-29.9326	-52.6659	-7.19941	-29.9326	-52.6659	-7.19941	-29.9326	-52.6659	-7.19941	-29.9326	-52.6659	-7.19941	-12.291	-30.7498	6.16775	-29.9326	-52.6659	-7.19941	-29.9326	-52.6659	-7.19941	-29.9326	-52.6659	-7.19941	-29.9326	-52.6659	-7.19941
86.6667		-30.6553	-53.6715	-7.63902	-30.6553	-53.6715	-7.63902	-30.6553	-53.6715	-7.63902	-30.6553	-53.6715	-7.63902	-30.6553	-53.6715	-7.63902	-12.9759	-32.0094	6.05757	-30.6553	-53.6715	-7.63902	-30.6553	-53.6715	-7.63902	-30.6553	-53.6715	-7.63902	-30.6553	-53.6715	-7.63902
88.3333		-31.3424	-54.623	-8.06175	-31.3424	-54.623	-8.06175	-31.3424	-54.623	-8.06175	-31.3424	-54.623	-8.06175	-31.3424	-54.623	-8.06175	-13.6882	-33.3105	5.93411	-31.3424	-54.623	-8.06175	-31.3424	-54.623	-8.06175	-31.3424	-54.623	-8.06175	-31.3424	-54.623	-8.06175
90		-31.9908	-55.5175	-8.46406	-31.9908	-55.5175	-8.46406	-31.9908	-55.5175	-8.46406	-31.9908	-55.5175	-8.46406	-31.9908	-55.5175	-8.46406	-14.4245	-34.6428	5.79384	-31.9908	-55.5175	-8.46406	-31.9908	-55.5175	-8.46406	-31.9908	-55.5175	-8.46406	-31.9908	-55.5175	-8.46406
91.6667		-32.598	-56.3533	-8.84257	-32.598	-56.3533	-8.84257	-32.598	-56.3533	-8.84257	-32.598	-56.3533	-8.84257	-32.598	-56.3533	-8.84257	-15.1799	-35.9952	5.63545	-32.598	-56.3533	-8.84257	-32.598	-56.3533	-8.84257	-32.598	-56.3533	-8.84257	-32.598	-56.3533	-8.84257
93.3333		-33.1622	-57.1303	-9.19424	-33.1622	-57.1303	-9.19424	-33.1622	-57.1303	-9.19424	-33.1622	-57.1303	-9.19424	-33.1622	-57.1303	-9.19424	-15.9483	-37.3567	5.46018	-33.1622	-57.1303	-9.19424	-33.1622	-57.1303	-9.19424	-33.1622	-57.1303	-9.19424	-33.1622	-57.1303	-9.19424
95		-33.6829	-57.8494	-9.51643	-33.6829	-57.8494	-9.51643	-33.6829	-57.8494	-9.51643	-33.6829	-57.8494	-9.51643	-33.6829	-57.8494	-9.51643	-16.7225	-38.7165	5.27159	-33.6829	-57.8494	-9.51643	-33.6829	-57.8494	-9.51643	-33.6829	-57.8494	-9.51643	-33.6829	-57.8494	-9.51643
96.6667		-34.1602	-58.5133	-9.80707	-34.1602	-58.5133	-9.80707	-34.1602	-58.5133	-9.80707	-34.1602	-58.5133	-9.80707	-34.1602	-58.5133	-9.80707	-17.4945	-40.0639	5.07482	-34.1602	-58.5133	-9.80707	-34.1602	-58.5133	-9.80707	-34.1602	-58.5133	-9.80707	-34.1602	-58.5133	-9.80707
98.3333		-34.5946	-59.1236	-10.0656	-34.5946	-59.1236	-10.0656	-34.5946	-59.1236	-10.0656	-34.5946	-59.1236	-10.0656	-34.5946	-59.1236	-10.0656	-18.2561	-41.3883	4.87608	-34.5946	-59.1236	-10.0656	-34.5946	-59.1236	-10.0656	-34.5946	-59.1236	-10.0656	-34.5946	-59.1236	-10.0656
100		-34.9871	-59.6797	-10.2945	-34.9871	-59.6797	-10.2945	-34.9871	-59.6797	-10.2945	-34.9871	-59.6797	-10.2945	-34.9871	-59.6797	-10.2945	-18.9987	-42.6793	4.68199	-34.9871	-59.6797	-10.2945	-34.9871	-59.6797	-10.2945	-34.9871	-59.6797	-10.2945	-34.9871	-59.6797	-10.2945

## Sheet: Fig. 1i
GF	DNp04	DNp11	DNp02/04
0.784921	0.808908	0.0370462	-2.15695
2.36046	-0.00464647	-0.491469	-1.9953
-0.259727	-0.486134	-0.526698	2.97114
-0.786755	1.70398	0.130277	-3.07551
2.88946	1.32153	-0.385373	2.29129
-0.00667543	0.773032	-0.190838	-3.11582
1.87868	-0.246056	0.578203	2.8781
0.0260136	-2.96529	-1.42438	2.07081
2.01532	1.15381	0.285613	-2.20794
-2.9662	1.64071	0.693595	2.5818
1.45576	-1.09452	-0.027549	-0.059509
1.84036	-0.357825	0.584089	2.81183
0.137328	-0.0869444	1.15205	2.92991
-0.944305	2.83572	1.19227	0.205442
1.13493	-0.866441	-0.851991	0.738703
-2.7397	-3.02144	-0.341636	0.612311
0.828117	1.69123	1.64577	1.37801
1.85241	-3.12912	1.76727	3.07707
2.38123	-2.69507	1.86222	2.50363
-1.71209	-0.0635297	-0.800683	-2.84627
2.29544	0.198585	0.17346	3.06598
-0.717241	-0.622397	0.191717	1.12322
0.227537	2.02342	-0.42249	2.56289
1.25619	1.14463	-0.985347	0.0609763
-2.94903	0.313228	0.00313145	1.17594
-2.2056	0.339116	0.585843	-2.10891
2.49533	1.60432	0.387603	-3.09795
0.928054	1.02959	0.0285685	-2.84633
2.95439	-1.06998	2.07269	-0.391456
-0.16418	2.51161	0.0288901	-2.35313
-1.578	-2.65457	-1.32111	-3.06939
0.749046	0.816045	2.618	2.68219
-2.52902	2.51681	0.0877756	-2.43604
-3.06901	2.65863	-2.2403	2.92336
-0.574838	-2.63037	0.0200067	-3.01294
1.27473	-2.19893	-0.625735	2.80206
-2.33624	-3.03469	-0.380885	2.07933
0.313855	-0.299596	-0.193735	3.04204
0.973409	2.16043	-0.220802	2.67822
1.09338	-1.80254	-1.2595	-2.77447
-1.97161	1.61032	-0.1866	0.492407
-2.71541	1.6561	0.0884945	2.52052
-2.90684	-0.397819	-0.960718	-2.86636
-0.0488527	-2.58787	-0.720232	-3.08519
-0.336169	-2.16804	0.246721	-0.247969
-1.39705	0.0288215	2.11256	2.62846
-2.38645	2.03695	0.0880693	-2.32061
-1.16324	-2.61813	2.86104	-2.68491
-1.57567	1.91557	0.0428182	2.89222
2.25584	0.257619	-1.55871	-0.638815
2.09726	0.465074	-0.0782764	-2.86989
0.270264	-0.144136	0.85644	-2.09013
-1.4847	-0.801413	2.87474	2.19679
-2.39608	-0.186849	1.19202	0.319582
0.0595901	-0.778624	-0.41379	2.52125
-2.30109	0.626682	0.0101731	-2.43576
-1.73684	0.239327	-1.70376	0.696665
0.241193	1.5173	0.821655	-2.37172
-1.81605	2.7207	-1.11227	-0.18838
0.883889	-2.19839	-0.0581742	1.47298
-2.10271	-0.0904457	-2.29495	3.01168
2.42102	0.590517	-3.06382	2.60129
-2.42798	1.19428	0.198281	1.9237
1.83459	0.661725	-0.234927	-0.420916
0.581405	-2.45352	-1.38899	3.01636
1.77754	0.68713	-2.6844	2.91501
-1.173	2.56687	-0.367983	-0.802616
1.00236	-1.98759	1.04653	2.23376
-0.631061		-1.53778	2.12964
0.0928155		0.800417	-2.37787
2.76275		-0.695042	2.2347
-0.834014		-0.968853	-0.588067
3.02901		1.17029	1.36146
1.52783		-2.15056	-2.44707
0.191716		-1.75126	2.37031
-1.23324		0.307561	3.08327
0.041339		-0.299202	-0.596624
-0.895323		-0.0797458	-1.46665
1.14638		-0.137068	1.48381
0.2675		1.71532	-1.15961
-1.29336		0.219195	-2.99675
1.10938		0.178795	2.48705
1.51651		2.35015	3.00931
-0.34565		0.749709	-2.95918
1.59475		2.34985	-1.7505
1.46684		-1.93833	-1.983
0.213797		-0.966268	2.68216
0.21441		0.274269	-2.80894
-2.70091		1.5014	-3.10927
-0.0759163		-0.0189405	-3.07712
2.66808		-0.706392	0.309037
-0.726808		0.0840848	2.50571
0.0879924		0.932224	-1.17621
0.598836		0.169695	0.782729
-0.10837		-2.37209	-2.43117
-0.240818		-2.67573	2.56685
1.68082		2.22932	-3.07592
-0.1266		-1.98628	2.75178
1.08723		-0.0355293	2.04992
0.653166		0.44273	0.551505
-0.658732		0.968196	0.440116
0.494721		-1.01899	2.04769
-1.41501		0.0598337	-2.74283
-0.376457		0.882416	-2.62434
-0.102542		-0.00559389	0.283152
-1.13824		-0.673905	-2.08895
-1.78455		0.875787	0.546059
2.60455		3.10703	-2.89863
-1.40704		-0.0783357	0.479942
2.54718		-0.0159958	1.9178
1.53954		-0.349133	3.04978
0.94348		1.0969	2.93804
-1.32726		-0.513815	-0.789388
-0.782509		0.366232	-0.482126
-2.55632		-1.42223	-2.63917
-1.19312		0.119087	1.81933
2.12529		0.511993	-2.74284
2.58945		0.160611	3.09197
2.51266		-0.123746	2.00554
-0.182365		0.66866
2.75991		-2.2039
0.0549747		-0.384998
1.85408		-0.207174
-2.21143		0.713262
-2.66406		0.260311
-2.27895		-0.00527851
-0.997226		-1.20149
-1.95725		1.65046
-0.331318		1.80373
-0.667812		-2.93909
1.62651		1.35973
-0.29747		-0.151574
3.08154		0.207624
-1.411		-0.0810873
-0.838279		-2.70472
3.13178		0.149307
-0.334228		-0.232616
-0.170053		0.818273
0.687016		-0.419705
-2.50379		-0.723862
0.418463		-0.201821
1.44729		-0.325656
-2.35499		-2.55915
-0.477201		-0.332837
-3.13044		0.604793
-2.50172		2.72535
-0.229097		-0.51523
-2.83128		-1.38038
-3.11639		-2.36801
0.310774		0.0232396
2.28949		-1.45571
3.00868		-2.18737
0.612309		1.2807
1.04347		-0.544403
1.77071		-0.764208
-0.16603		0.466159
1.04771		1.92099
0.613192		1.38194
1.58347		-1.18262
2.44372		1.31416
-0.597538		1.03692
0.804344		0.311865
1.51554		-3.08908
2.31663		1.08353
-2.58203		0.0835671
-0.430496		-1.38577
1.16123		-0.347301
2.49969		0.123045
-0.890551		1.04041
0.54145		0.205999
0.082109		0.599154
-1.56889		0.028521
0.664685		-1.50105
-1.20472		-0.256658
-0.266944		0.249885
1.04291		1.15828
0.823231		0.0418782
-1.13054		0.0778511
2.97856		0.0820263
-1.23665		-0.0271122
0.539336		0.573184
2.6875		-2.17197
-1.58381		0.561028
1.15828		-0.0660446
-2.46652		-1.18001
0.143245		0.729684
0.682543		-0.224632
0.710372		0.0356522
0.0847044		0.627027
0.982931		0.986573
2.66421		-2.8903
0.323982		-1.65238
-0.0542721		-0.287703
-3.10703		1.36674
-0.909329		-2.66382
3.12358		-0.105031
3.06001		1.34094
0.848131		-1.25041
-1.48152		-0.661819
2.94226		3.09813
-1.64076		0.494444
1.61846		0.4702
1.55843		1.5357
-1.93884		0.0937793
2.88095		0.193571
2.84749		1.79064
2.9314		0.0643816
-0.0177911		2.72665
0.112262		-0.780094
-0.0925819		-0.231951
0.771559		2.16022
-0.96512		-1.15612
-1.45897		2.22951
-0.0500918		0.112646
-2.69881		0.568567
-0.286411		-0.537832
-2.76732		-1.59424
-0.801		1.2777
-2.41982		2.10072
-2.87327		-0.871496
1.15587		2.93363
1.50812		-0.0640483
1.7398		0.893237
0.100215		-0.684902
1.99083		-1.55571
1.01432		0.70291
-1.82061		0.311679
-0.054283		0.534468
-0.56671		1.05335
1.58345		-2.38133
0.132553		1.91176
-0.0356684		-1.28338
-1.52532		1.37678
3.12491		0.790646
-0.725714		-0.787294
1.82608		0.38418
-1.86954
-0.85901
-2.17653
-0.446608
0.230835
-1.36573
1.36095
-1.74294
0.191736
-2.04902
-0.18366
0.0196788
-2.25586
-2.26205
1.22762
0.139475
1.54602
-0.879352
0.601301
-2.05766
0.105181
0.760463
-0.820447
-0.115557
0.142531
-0.510757
0.975595
0.735741
1.29616
2.55336
1.4468
-0.650329
2.79723
-2.01803
-0.0923793
-0.304227
-0.345961
-0.474111
-1.76169
-0.704456
0.184686
-2.98966
-1.31108
-0.206248
-2.5668
-2.56573
2.78409
-0.97109
0.741485
1.91562
-0.0418165
-2.43856
-0.894982
-1.56686
-0.348506
0.444562
-0.205529
-0.547309
1.71105
0.0822808
-1.01634
-2.82345
0.0251973
2.97158
-0.313631
0.647291
0.00355208
0.327293
-1.30821
0.147611
-0.45009
-0.426349
-1.75811
-1.18676
-1.24307
-0.708566
-1.17782
0.649814
-2.83303
2.19257
0.565727
0.361614
0.908739
-0.769036
-1.26988
0.427932
-1.86533
0.811014
-2.6996
0.661326
-0.0350622
-0.0994872
0.80924
0.618824
0.773886
-2.59384
1.04506
-0.480459
-1.95552
-2.20946
-2.83142
-0.578588
-1.75257
0.651704
-0.822999
2.16464
1.61679
0.491075
-1.69021
-0.00743088
0.156168
2.55008
-2.55674
-0.193652
2.67211
-2.98619
-2.84688
1.29758
-2.268
-1.03319
-3.13423
-2.02017
-0.434634
-2.37984
1.2468
0.018851
-1.75826
2.66679
-1.93258
-1.9202
1.83338
1.72462
2.41481
-2.07463
-1.11658
1.86134
-0.436762
-1.38526
2.91561
-0.035482
1.13331
1.77753
-1.50921
1.2145
1.53452
-0.116902
-0.191935
1.30675
1.10557
-0.848719
-1.28705
-2.51301
-0.0299622
1.1586
-1.10601
-1.84615
1.18024
1.09037
-0.0550157
1.41918
-0.476852
0.404774
2.34354
-1.21722
0.218045
1.93742
-0.554221
1.90794
-2.94836
-2.04911
-2.28962
0.180443
2.72484
3.12491
-0.737162
-0.678281
-0.51909
-0.0478698
-1.09374
-0.357942
-2.66342
-1.13297
-2.52107
-2.87167
-0.775942
-1.81951
-0.205063
2.91423
-2.32157
-1.32966
0.403996
-0.490772
0.48114
1.2706
0.233405
-2.15228
-0.327308
1.52655
-0.557803
-0.658976
1.79844
0.217738
0.658607
2.84733
0.0166277
-0.0201093
0.55242
-0.180973
-0.803144
-0.117799
1.35035
-3.07584
0.345876
0.0671984
-0.546869
-1.75668
-2.43195
-0.0354573
-0.568277
-0.0304218
0.376123
1.9309
2.00451
2.77174
-3.08838
0.24986
0.427983
-2.01692
1.25265
-2.85788
-1.87857
1.8169
1.98114
-0.182915
-1.82087
1.15198
-2.92949
1.69661
1.68471
0.421645
0.315115
-2.33365
-2.11189
-0.276701
-0.286833
-2.91967
1.34391
-1.91743
0.0346817
-2.78827
0.865107
0.844699
1.85433
2.299
-0.442353
2.41593
0.927974
-2.19536
-0.097934
-1.89704
-0.353004
1.99422
0.380149
0.576219
-1.31469
-1.77593
1.06015
1.77138
-2.02492
0.845452
1.45686
-0.697946
-1.38278
-1.66993
-1.29915
-2.10166
-0.27003
-0.826158
0.861738
-2.73048
-1.30665
2.82284
1.62719
-0.14357
0.18147
0.2617
-1.14513
0.893548
-1.70093
0.822805
-0.239182
0.01686
-1.89297
-2.07587
-0.0260171
-1.00765
0.25444
0.49663
-1.14678
-0.31662
1.84344
0.549562
-2.82834
-1.06583
0.565235
-0.240901
-2.58149
-2.38868
-1.38526
1.24854
-0.630994
0.922392
3.13722
2.14888
0.594582
0.831428
-0.871981
0.0255449
-2.85142
-0.288773
1.56812
-2.79001
-2.2864
2.33756
0.0620997
-0.222976
2.99147
-2.2319
1.22946
2.83676
-3.12952
2.48406
0.257417
0.162891
-2.31246
-2.60336
-1.18117
1.0509
-0.220343
2.492
1.076
0.589922
-0.0508516
-2.45067
2.1575
-2.18696
-0.834103
-2.47365
2.2896
-2.19313
0.228997
0.933609
1.77239
-0.0880184
-2.11464
-0.121729
0.674071
-1.59904
-2.90429
-2.45545
-0.985072
0.0269537
-1.60202
-0.696223
1.05715
-0.0827319
0.473001
2.03333
1.38055
-0.0581487
-0.392534
3.0777
0.874181
0.768726
1.92251
-0.346303
-3.05188
-0.210919
0.302285
-0.968731
0.63958
-1.95405
-0.440486
-0.111916

## Sheet: Fig. 1g
		Empty			DNp02/04			DNp11
Time		mean	SD low	SD high	mean	SD low	SD high	mean	SD low	SD high
0		0	0	0	0	0	0	0	0	0
5		-0.334953	-1.69124	1.02133	0.0291947	-2.34742	2.40581	-0.315682	-3.45078	2.81942
10		-0.281849	-2.34204	1.77834	-0.276056	-3.80805	3.25594	-1.11369	-6.71182	4.48445
15		0.184599	-4.20163	4.57082	-0.786655	-5.03635	3.46304	-0.92827	-8.25298	6.39644
20		0.0190944	-5.48097	5.51916	-1.66778	-7.74757	4.412	-0.122781	-8.71373	8.46817
25		-0.185918	-6.80151	6.42967	-3.24756	-11.5019	5.00675	0.960825	-8.64652	10.5682
30		-0.75416	-8.45488	6.94656	-6.66267	-17.9574	4.63207	3.40305	-7.92716	14.7333
35		-1.11863	-8.4431	6.20585	-10.6099	-24.0814	2.86149	6.08812	-6.7001	18.8763
40		-1.94559	-9.17822	5.28704	-16.9053	-33.7883	-0.0224081	8.9222	-5.8458	23.6902
45		-3.00604	-9.31703	3.30496	-23.4163	-41.7934	-5.03922	11.8006	-4.25309	27.8544
50		-3.61575	-9.99162	2.76012	-30.8356	-48.8223	-12.8489	14.1743	-2.19227	30.5409
55		-4.43075	-11.6012	2.73972	-36.458	-54.8029	-18.1131	16.6121	-0.185118	33.4094
60		-6.1532	-15.0559	2.74949	-38.2241	-56.9566	-19.4915	18.0523	0.484027	35.6207
65		-7.67314	-18.9356	3.58932	-42.2425	-62.0043	-22.4807	19.0103	0.567929	37.4528
70		-10.051	-23.7469	3.64494	-46.6502	-65.756	-27.5444	19.6773	1.10223	38.2523
75		-11.4489	-25.761	2.86311	-49.097	-68.6867	-29.5074	19.189	0.342103	38.0358
80		-12.7573	-27.8761	2.3615	-50.7101	-71.8383	-29.5819	19.3113	0.211043	38.4115
85		-14.8437	-30.6288	0.941324	-52.1148	-73.4159	-30.8138	18.7711	-1.14402	38.6863
90		-17.7695	-35.3333	-0.205754	-52.6832	-74.6933	-30.673	17.7436	-2.55187	38.0391
95		-18.8517	-36.9377	-0.765659	-54.1605	-76.8981	-31.423	16.1302	-5.86859	38.129
100		-21.8062	-39.9673	-3.64518	-55.3475	-78.4635	-32.2315	14.7641	-8.4567	37.9848

## Sheet: Fig.2f
LC4 bodyID	LC4>DNp02 synapses position along the AP axis, μm	LC4>DNp02 synapses position along the DV axis, μm	# synapses with DNp02	# synapses with DNp11
1838257401	-36.8796	-42.5089	4	77
5812998136	-34.4294	-79.6612	2	40
1621357756	-29.034	16.3051	9	39
1839288696	-29.0152	-34.1693	9	28
1249932198	-27.2389	47.589	1	65
2121711447	-24.3235	-74.1835	25	29
2215161310	-22.9579	-88.7813	10	32
1745821751	-21.917	-0.944817	6	32
1466861327	-21.4751	43.5908	7	39
1218901359	-18.7663	66.6631	2	55
1906159299	-15.0168	-37.0362	23	25
1590979045	-13.5774	26.5212	6	49
1937875810	-11.7641	-61.9822	32	21
5813061197	-10.9363	57.9815	20	38
1907578957	-9.48994	-84.6841	14	19
1809264255	-7.49964	-18.1451	11	38
1715459859	-3.63395	4.98528	15	38
1498574596	-2.40453	36.9232	10	55
1158187240	-1.41977	87.9945	6	48
5813069377	4.08806	-77.5672	26	8
1998922583	4.11785	-33.3896	21	47
1281303666	4.54821	66.3534	13	56
1907574944	6.73005	-44.5908	38	11
5813069053	7.43868	11.9646	27	53
1840636280	7.52535	-14.2857	17	42
1189559257	9.9546	85.71	22	34
1405780725	10.0578	53.9004	23	45
1749258134	10.887	35.3783	23	35
5812993692	14.6701	-49.0099	32	8
1936848448	16.8159	-35.3659	30	5
1810956698	16.9991	-3.29688	32	26
5813075607	17.5514	92.1342	40	34
1906496111	17.6919	-82.5651	36	3
1251287671	22.4274	74.6046	43	18
1562673627	22.9655	38.3482	26	38
5901215446	23.3436	54.4532	32	25
1625080038	24.0437	24.7902	32	25
1907510214	28.0908	-38.9005	38	6
1876894387	28.8203	-90.3217	42	2
1688505620	29.0057	9.2724	43	25
1874035952	29.0547	-25.7534	29	19
1907571222	29.4878	-55.6365	27	3
1158864995	30.6981	92.4138	26	29
1438524573	32.0325	51.7761	31	23
5813055129	34.2671	27.6156	35	10
1781268241	37.2578	2.99321	29	19
1907584319	37.7586	-19.2568	44	6
1877217777	39.5991	-48.8114	35	2
1907933561	43.0578	-48.2336	38	3
1782668028	47.0879	11.504	26	17
1907156409	47.3356	-22.452	29	0
1471601440	48.5042	61.4785	18	15
1627117134	51.72	39.8745	38	4
1907169406	52.6659	-46.8423	30	3
1878271377	53.2811	25.1601	38	8
1845078711	55.1251	-2.12932	25	0
1938541380	57.6113	-65.5759	25	0
1876471221	60.4588	-19.7068	29	1
1503999967	62.3965	57.6316	31	14
1907924777	63.9551	6.3358	34	5
1907587934	65.89	27.9789	68	1
1877930505	69.4291	-60.2832	22	5
1876902545	71.7773	40.5061	52	10
1938544937	76.1555	-22.1891	34	0
1815070402	76.7809	4.17806	45	7

## Sheet: Fig.2g-h
LC4 BodyID	# LC4>DNp02 synapses	# LC4>DNp11 synapses	DNp02/DNp11 synaptic ratio
1907587934	68	0	1
1876471221	29	0	1
5813000577	35	0	1
1876898200	20	0	1
1938541380	25	0	1
1938544937	34	0	1
1845078711	25	0	1
1877217777	35	1	0.944444
1907156409	29	1	0.933333
1876894387	42	2	0.909091
1908226457	39	2	0.902439
1907933561	38	3	0.853659
1906496111	36	3	0.846154
1907169406	30	3	0.818182
1627117134	38	4	0.809524
1907571222	27	3	0.8
1907584319	44	6	0.76
1907924777	34	5	0.74359
1815070402	45	7	0.730769
1907510214	38	6	0.727273
1936848448	30	5	0.714286
1876902545	52	10	0.677419
1878271377	38	8	0.652174
1877930505	22	5	0.62963
1938207942	34	8	0.619048
5812993692	32	8	0.6
5813055129	35	10	0.555556
1907574944	38	11	0.55102
5813069377	26	8	0.529412
1251287671	43	18	0.409836
1503999967	31	14	0.377778
1688505620	43	25	0.264706
1782668028	26	17	0.209302
1874035952	29	19	0.208333
1781268241	29	19	0.208333
1937875810	32	21	0.207547
1438524573	31	23	0.148148
5901215446	32	25	0.122807
1625080038	32	25	0.122807
1810956698	32	26	0.103448
1471601440	18	15	0.0909091
5813075607	40	34	0.0810811
1877939213	21	20	0.0243902
1907519001	12	12	0
1906159299	23	25	-0.0416667
1158864995	26	29	-0.0545455
2121711447	25	29	-0.0740741
1907578957	14	19	-0.151515
1562673627	26	38	-0.1875
1749258134	23	35	-0.206897
1189559257	22	34	-0.214286
5813061197	20	38	-0.310345
1405780725	23	45	-0.323529
5813069053	27	53	-0.325
1998922583	21	48	-0.391304
1715459859	15	37	-0.423077
1840636280	17	42	-0.423729
1839288696	9	28	-0.513514
2215161310	10	32	-0.52381
1809264255	11	38	-0.55102
1281303666	13	56	-0.623188
1621357756	9	39	-0.625
1745821751	6	32	-0.684211
1498574596	10	55	-0.692308
1466861327	7	39	-0.695652
1590979045	6	49	-0.781818
5812998136	2	40	-0.904762
1218901359	2	55	-0.929825
1158187240	1	48	-0.959184
1249932198	0	65	-1
1838257401	0	77	-1

## Sheet: Fig. 3e
DNp02					DNp11
azi_32.5	azi_45	azi_57.5	azi_70		azi_32.5	azi_45	azi_57.5	azi_70
0.428571	0.571429	1	0.428571		0	0	0.666667	0.5
1	1	0.375	0		0	0	0	0
1.42857	1.14286	0.714286	0.375		0	0	0	0
0.857143	0.857143	0.571429	0.428571		0	0.333333	0	0.25
0.375	0.125	0.375	0.125		0.142857	0	0	0.142857
0	0.2	0	0		0	0	0	0.142857
1.25	1.5	1	0.5		0	0	0	0
1	0	0.666667	0		0.166667	0.4	0.6	0
1	0.333333	0.166667	0.166667		0	0	0	0.142857

## Sheet: Fig. 3f
DNp02					DNp11
azi_32.5	azi_45	azi_57.5	azi_70		azi_32.5	azi_45	azi_57.5	azi_70
3.64423	2.81137	3.75799	2.43377		1.22242	2.0131	2.81198	3.37238
3.69849	3.24766	3.04077	2.82577		1.33008	1.40392	3.41046	2.26651
5.00636	5.11892	4.12115	4.00609		0.775031	1.29559	3.02497	2.29391
3.96419	3.84674	2.96773	3.53388		1.42249	1.22659	3.78039	3.18594
2.41278	1.66902	2.06931	1.63943		2.79526	1.29959	2.80278	3.73704
4.58524	4.21139	3.86156	3.28913		1.45098	2.19036	2.70818	2.94903
5.50717	5.92036	5.16998	4.81731		0.796192	0.817078	1.40384	2.2162
5.33552	4.28022	4.24373	3.0129		3.11023	3.17774	4.35165	3.95579
4.15053	3.15282	2.92438	2.88042		1.79524	3.12843	3.0492	6.07281

## Sheet: Fig.4c
LC4	LC10	LC25	LPLC4	LC22	LPLC1	LPLC2	LC9	LC6	LC24	LC20	LC16	LC21	LC13	LC15	LC26	LC18	LC11	LC17	LC12
0.240067	1.02696	0.581378	0.454404	0.620301	0.443159	0.147519	0.487378	0.294326	0.418367	0.847996	0.25742	0.287108	0.260425	0.436057	0.309896	0.362741	0.239481	0.160655	0.213743
0.2798	0.848426	1.06705	0.419199	0.718205	0.26616	0.240243	0.715457	0.450037	0.791593	0.791875	0.423862	0.423206	0.291054	0.468796	0.375272	0.376054	0.236216	0.176495	0.194742
0.260828	0.851478	0.981414	0.357273	0.457755	0.205893	0.310929	0.630607	0.647249	0.759041	0.794542	0.556086	0.46335	0.292508	0.542315	0.561048	0.457758	0.30903	0.20238	0.254572
0.247216	0.93516	0.568724	0.695899	0.457876	0.270926	0.291692	0.617546	0.666468	0.904028	0.856102	0.625307	0.403983	0.306585	0.589738	0.398637	0.431193	0.341172	0.204809	0.277406
0.502782	0.951615	0.72394	0.620756	0.517836	0.47783	0.450515	0.562291	0.496244	0.936757	0.823592	0.673707	0.41561	0.484291	0.593677	0.646381	0.408638	0.346939	0.270719	0.296712
0.280762	0.833066	0.863646	0.651513	0.634742	0.423053	0.333848	0.848749	0.480929	0.745014	0.81232	0.692322	0.556977	0.670402	0.496976	0.577283	0.499338	0.358135	0.258669	0.334699
0.279563	0.902346	0.87511	0.703687	0.744775	0.442329	0.753296	0.756622	0.552249	0.823346	0.914294	0.627662	0.423264	0.650157	0.482117	0.677154	0.53629	0.38409	0.328919	0.370403
0.765513	0.884906	1.64364	0.706	1.084	0.404256	0.374499	0.662874	0.539832	0.856128	0.492337	0.688865	0.661057	0.707127	0.443258	0.835873	0.44251	0.417917	0.30871	0.501388
0.363969	0.977499	0.633092	0.96239	0.712051	0.824457	0.585028	1.14285	0.702704	0.658448	1.24257	0.640562	0.814469	0.642493	0.555832	0.581016	0.544852	0.447876	0.341881	0.466511
0.401635	0.906352	0.67746	0.922836	0.639364	0.478009	0.651144	0.609558	0.563545	0.575596	0.614751	0.64109	0.638998	0.604991	0.621676	0.495494	0.696463	0.469796	0.558944	0.497627
0.313814	0.879408	0.628888	1.06843	0.723001	0.377305	0.44656	0.754234	0.666426	1.08629	0.68244	0.611486	0.675338	0.779528	0.597661	0.624087	0.526783	0.495317	0.411122	0.592061
0.660968	0.84319	0.593026	0.785421	0.742244	0.408102	0.466704	0.730306	0.514186	0.748665	0.599609	0.70105	0.652888	0.629247	0.551148	0.69078	0.531069	0.522165	0.422612	0.535642
0.912684	0.765258	0.718951	0.706878	0.794348	0.741651	0.525719	0.779413	0.618539	0.682352	0.622257	0.628326	0.644379	0.75074	0.514174	0.773611	0.636516	0.486083	0.441159	0.518165
0.627564	0.946841		0.750769	1.0857	0.607349	0.619321	0.767108	0.649577	1.09471	0.479157	0.640128	0.624677	0.705269	0.581532	0.572401	0.655481	0.75698	0.487844	0.551061
0.433937	0.854084		0.823851	0.986364	0.703893	0.694661	0.687839	0.676639	0.573031	0.633546	0.627232	0.611073	0.581718	0.74325	0.6515	0.52612	0.542495	0.611159	0.59448
0.794094	0.951207		0.697821	1.00289	0.739265	0.766144	0.707995	0.653956	0.86655	0.537508	0.545008	0.565048	0.617489	0.685508	0.784545	0.563528	0.489873	0.639491	0.569003
0.383471	0.898468		0.625191	1.01885	0.530201	0.719455	0.602799	0.535338	0.574456		0.653144	0.692015	0.499593	0.899508		0.683435	0.492294	0.545187	0.561994
0.658283	0.821635		0.7473	0.893383	0.908843	0.588389	0.789709	0.644485	0.730202		0.635384	0.723226	0.673671	0.536215		0.578848	0.456084	0.641681	0.582027
0.594362	0.870659		0.89618	0.772026	0.553392	0.676043	0.746412	0.595559	0.649172		0.580874	0.722147	0.887339	0.539777		0.702179	0.512114	0.626486	0.551085
0.810477	0.891292		0.766039	0.682913	0.70711	0.627022	0.63771	0.716465	0.555069		0.613386	0.63924	0.633545	0.506435		0.544332	0.606169	0.636998	0.614368
0.623021	0.77695		0.841633	0.600128	0.525482	0.688393	0.727264	0.664627	0.558937		0.702002	0.750073	0.687537	0.612149		0.572911	0.557049	0.813664	0.605685
0.548116	0.900308		0.622139	0.998543	0.582994	0.608447	0.849377	0.645938	0.788851		0.562993	0.643277	0.860649	0.587449		0.570364	0.516752	0.522496	0.594049
0.58827	1.05224		0.740831	0.651805	0.820223	0.792472	0.8007	0.532771	1.0245		0.713513	0.631199	0.631357	0.64473		0.581927	0.514633	0.537511	0.635417
0.620098	1.42254		0.790285	0.604501	0.638424	0.728016	0.631446	0.667466	0.487647		0.57052	0.545723	0.707107	0.480387		0.572121	0.97464	0.669221	0.612864
0.759695	0.743774		0.60946	0.915869	0.658787	0.622095	0.610057	0.666473	0.589768		0.519025	0.665291	0.458293	0.634977		0.69611	0.724372	0.548262	0.60109
0.654561	1.0066		0.549383	0.75656	0.684467	1.14248	0.626649	0.947748			0.509278	0.800317	0.797188	0.627171		0.550215	0.563381	0.679359	0.686698
0.9644	0.896678		0.775964	0.754559	0.651905	0.740762	0.627666	0.624322			0.590359	0.574415	0.652546	0.797071		0.653108	0.523888	0.28585	0.586331
0.55602	1.00457		1.2548	0.666022	0.76696	0.742431	0.771168	0.618153			0.614671	0.913578	0.723301	0.505834		0.622885	0.580836	0.605902	0.564235
0.826263	0.798851		0.548224	0.787277	0.589337	0.620762	0.69946	0.570609			0.516907	0.689593	0.470754	0.627639		0.518726	0.684916	0.147314	0.775525
0.683897	1.2212		0.640472	0.763936	0.755896	0.53025	0.697244	0.627168			0.482173	0.594077		0.51264		0.606764	0.6423	0.606343	0.474133
0.758131	0.717256		0.59468	1.0234	0.804984	0.852583	0.549203	0.718243			0.569605	0.797888		0.569279		0.591143	0.653577	0.376256	0.451719
0.752644	1.27459		0.843266	0.482096	0.830563	0.708727	0.56319	0.670141			1.02072	0.566754		0.691227		0.537349	0.660672	0.50916	0.42581
0.532578	0.725948		0.729601	0.777393	0.599917	0.604212	0.713668	0.738145			0.538725	0.973249		0.552932		0.806607	0.58354	0.467205	0.440001
0.658744	0.889614		1.02165	0.992032	0.928734	0.733992	0.590532	0.569015			0.727888	0.5722		1.25245		0.634334	0.624121	1.08912
0.964813	1.01486		0.75684	0.785173	0.93044	0.550273	0.583212	0.59532			1.76411	0.802067		0.681913		0.70014	0.600226	0.397229
0.810612	0.85188		0.771826	0.509084	0.845955	0.641376	0.634798	0.586588				0.690894		0.632664		0.811357	0.703246	1.07611
0.766491	0.910098		0.838964	0.882872	1.10629	0.993972	0.566562	0.629724				0.571125				0.604141	0.674663	1.16453
0.606161	0.791546		0.868915	0.649119	0.941681	0.672082	0.562469	0.674083				0.787896				0.548853	0.652035
0.6378	0.651371		0.710243	0.760196	0.798829	0.794672	0.930109	0.765262				0.796506				0.516664	0.645399
0.78787	1.2243		0.864189	0.743579	0.683168	0.654934	0.686524	0.499917				0.673665				0.689045	0.515484
0.751941	1.07273		0.758178	0.847944	0.547403	0.676686	0.573425	0.518775				0.769112				0.539915	0.653145
0.716948	0.725509		0.915925	0.659261	0.608283	0.625465	0.543136	0.581093				0.746818				0.512769	0.66502
0.649519	1.15534		0.826903	0.611121	0.577658	0.478634	0.710551	0.788819				0.473567				0.592293	0.7354
0.592693	0.645111		0.581109		0.828733	0.581278	0.626042	0.460788				0.551385				0.505206	0.579093
0.706344	1.0709		0.78824		0.866025	0.753632	0.777317					0.528948				0.522873	0.628597
0.910403	0.863753		0.975527		0.573607	0.476822	0.57917					0.97409				0.471474	0.798915
0.666071	0.712889		0.600436		0.4797	0.478792	0.886222					0.667179				0.497234	0.968144
0.7813	0.665062		1.15592		1.30048	0.806468	0.558131					0.73111				0.640807	0.700926
0.561097	0.850596		0.888025		0.556094	0.917597	0.62828					0.762119				0.673672	0.652626
0.772591	0.730047		0.761451		0.5309	0.683617	0.536182					0.558931				0.387802	0.639709
0.906635	0.606536		0.861169		0.599901							0.713445					0.675719
0.6941	0.65621		1.06116									0.384734					0.910191
0.700957	0.740663		0.775204									0.420476					0.666875
0.843432	0.799393		1.22352									0.725357					0.525186
0.716502	0.482762		0.704365									0.526235					0.552741
0.702377	0.705859		0.846237														0.593241
0.569346	0.929728		0.73667														0.585958
0.597727	0.887586		0.580963														0.651675
0.561572	0.899018		1.13393														0.515908
0.818065	0.669406		0.59441														0.499591
0.851469	0.803226		0.984965														0.618147
0.670096	0.657608		0.726011														0.799612
0.53227	0.749269		1.1463														0.526716
0.737086	0.686461		0.757072														0.731233
0.685376	0.860007		0.471362														0.604537
0.891301	0.752312		0.833975														0.460026
0.592303	0.651598		0.857966														0.517901
0.609719	0.880874		0.617056														0.451025
0.647349	0.62688		0.581176														0.660184
0.725357	0.774444		0.880261														0.801554
0.590391	0.819175		0.85459														0.671625
	0.661798		0.543423														0.558286
	0.994224		0.747798														0.604086
	0.971855		0.596955														0.676433
	0.982635		0.74642														0.532471
	0.871112																0.940946
	1.10432																0.921107
	0.632456																0.508197
	0.560144																0.633512
	0.797463																0.516653
	0.984354																0.512451
	1.00864																0.612109
	0.584384																0.812083
	0.92197																0.599901
	0.832114
	1.03105
	0.565439
	0.902707
	0.83899
	0.640807
	0.854491
	1.05549
	1.36856
	0.419211
	0.704758
	0.651454
	0.499702
	0.724569
	0.699666
	1.41778
	0.829045
	0.54519
	0.942809
	0.634683
	1.16419

[truncated: 38 more sheets: Fig.4d, Fig.4f, Fig. 6a, Fig.6b, Fig.6d, Fig. 6g, Fig.6h, Fig. 6i, Fig.6j, Fig.6l, Fig.6m, Extended Data Fig. 1a (azi 0), Extended Data Fig. 1a (azi 90), Extended Data Fig. 1a (azi 180), Extended Data Fig. 1b, Extended Data Fig. 1c, Extended Data Fig. 1d, Extended Data Fig. 1e, Extended Data Fig. 1f, Extended Data Fig. 1g …]
